# Supplementary material for: Fam102a translocates Runx2 and Rbpjl to facilitate Osterix expression and bone formation
Source: Nat Commun. 2025 Jan 2;16:9. doi: 10.1038/s41467-024-55451-z (PMC11695619; doi:10.1038/s41467-024-55451-z)
Supplement: Supplementary file 4 — Source data [file 41467_2024_55451_MOESM4_ESM.xlsx]

## Sheet: Fig. 1b
		Repricate	0h	24h	48h	72h
		1	0.74947	11.1637	52.5527	101.594
		2	0.482742	7.22347	34.1848	68.6507
		3	0.628803	7.11576	24.8209	41.2548
		4	0.809049	19.0177	90.9536	161.585
		5	0.698378	11.306	40.6223	77.5897
		6	0.60616	7.62498	55.8871	27.0008
		7	2.04662	15.9188	53.2419	45.2725
		8	0.655321	6.26177	38.6139	47.7802
		9	1.16727	13.8199	48.1887	97.6586
		10	2.15619	17.5705	88.4358	85.4446

## Sheet: Fig. 1c
		Repricate	Day 0	Day 7	Day 21
		1	1.08522	2.19501	2.53532
		2	1.09482	1.36417	2.59224
		3	0.878071	1.4791	4.64979
		4	0.992841	2.10168	2.7733
		5	1.44536	1.39333	4.02211
		6	0.439843	2.3007	4.02599
		7	0.99406	1.46898	3.38035
		8	0.634488	1.48431	1.1469
		9	0.739762	2.5415	0.890479
		10	1.10833	1.53347	3.6996
		11	0.584851	1.86168	5.27019
		12		2.7966	1.47447

## Sheet: Fig. 1e
			GFP				shFam102a
		Repricate	1	2	3	4	1	2	3	4
		Fam102a	0.83803	1.13003	0.923696	1.10825	0.0586946	0.0999518	0.230516	0.0887805
		Runx2	1.00076	0.983201	1.01132	1.00472	0.532756	0.715774	0.990019	0.673834
		Sp7	0.595283	1.38059	1.02923	0.9949	0.392269	0.452418	0.677733	0.463104
		Alpl	0.545056	1.43846	0.80553	1.21095	0.434776	0.521837	0.716204	0.396481

## Sheet: Fig. 1f
		Repricate	Mock	Runx2
		1	0.820697	4.83128
		2	0.732261	5.71559
		3	1.12886	6.24136
		4	1.04736	6.87948
		5	1.27082	6.45678

## Sheet: Fig. 1g
		Repricate	Runx2 (-)	Runx2 (+)
		1	1.12076	41.1587
		2	1.15806	57.9219
		3	0.927315	68.3583
		4	1.02891	42.5991
		5	0.764952	42.0367

## Sheet: Fig. 2c
			Bone volume per tissue volume		Trabecular number		Trabecular thickness		Trabecular separation
		Repricate	Fam102aflox/D	CtskCre/+ Fam102aflox/D	Fam102aflox/D	CtskCre/+ Fam102aflox/D	Fam102aflox/D	CtskCre/+ Fam102aflox/D	Fam102aflox/D	CtskCre/+ Fam102aflox/D
		1	13.4857	28.1331	3.93812	5.15427	34.2439	54.5822	219.684	139.432
		2	14.2849	30.3213	3.74259	6.49704	38.1685	46.6694	229.026	107.247
		3	27.1178	31.2529	4.83013	5.62535	56.1431	55.5572	150.891	122.21
		4	13.4993	30.1319	3.54268	5.53501	38.1049	54.4387	244.167	126.229
		5	20.7034	31.9225	3.93273	6.31162	52.6437	50.5774	201.632	107.861

## Sheet: Fig. 2d
			Eroded surface per bone surface		Osteoclast number per bone surface		Bone formation rate per bone surface		Osteoblast surface per bone surface
		Repricate	Fam102aflox/D	CtskCre/+ Fam102aflox/D	Fam102aflox/D	CtskCre/+ Fam102aflox/D	Fam102aflox/D	CtskCre/+ Fam102aflox/D	Fam102aflox/D	CtskCre/+ Fam102aflox/D
		1	9.012	4.89009	2.54262	0.84406	1.11414	1.09362	20.5015	32.2381
		2	5.13301	3.77166	2.00595	0.61724	1.04124	0.93902	20.8102	16.9896
		3	7.4206	2.59712	5.12636	0.2444	1.1259	0.94854	23.1246	26.3838
		4	11.5305	1.77737	5.12255	0.77827	1.12912	1.16502	13.7591	17.1257
		5	5.83921	6.29842	3.73408	3.50933	1.07651	1.2057	27.2491	21.8634

## Sheet: Fig. 2e
		Repricate	Fam102aflox/D	CtskCre/+ Fam102aflox/D
		1	424.2	268.8
		2	386.4	252
		3	369.6	210
		4	331.8	306.6
		5	382.2	235.2

## Sheet: Fig. 3c
			Bone volume per tissue volume		Trabecular number		Trabecular thickness		Trabecular separation
		Repricate	Sp7-Cre+ Fam102aflox/+	Sp7-Cre+ Fam102aflox/D	Sp7-Cre+ Fam102aflox/+	Sp7-Cre+ Fam102aflox/D	Sp7-Cre+ Fam102aflox/+	Sp7-Cre+ Fam102aflox/D	Sp7-Cre+ Fam102aflox/+	Sp7-Cre+ Fam102aflox/D
		1	20.042	12.007	4.0252	3.786	49.792	31.714	198.65	312.73
		2	18.466	10.246	4.5365	2.87	40.706	35.702	179.73	397.33
		3	18.316	9.0773	4.5327	2.963	40.408	30.636	180.21	306.86
		4	20.807	6.8109	4.6623	2.4385	44.629	27.93	169.86	382.15

## Sheet: Fig. 3d
			Eroded surface per bone surface		Osteoclast number per bone surface		Bone formation rate per bone surface		Osteoblast surface per bone surface
		Repricate	Sp7-Cre+ Fam102aflox/+	Sp7-Cre+ Fam102aflox/D	Sp7-Cre+ Fam102aflox/+	Sp7-Cre+ Fam102aflox/D	Sp7-Cre+ Fam102aflox/+	Sp7-Cre+ Fam102aflox/D	Sp7-Cre+ Fam102aflox/+	Sp7-Cre+ Fam102aflox/D
		1	17.968	14.614	5.4869	4.4537	0.5705	0.4036	40.682	28.387
		2	10.968	15.139	4.2822	5.1995	0.8481	0.4737	42.533	34.605
		3	15.928	14.886	3.1682	4.3073	0.7867	0.323	57.403	39.952
		4	15.232	17.47	4.0236	4.033	0.6711	0.403	54.934	29.867

[truncated: 65 more sheets: Fig. 4c, Fig. 4d, Fig. 4e, Fig. 4g, Fig. 4h, Fig. 5c, Fig. 5d, Fig. 5e, Fig. 5f, Fig. 5g, Fig. 5h, Fig. 5i, Fig. 6b, Fig. 6c, Fig. 6d, Fig. 6f, Fig. 6h, Fig. 7c, Fig. 7d, Fig. 7e …]
